# Supplementary material for: Transcriptome Analysis of Response to Zika Virus Infection in Two Aedes albopictus Strains with Different Vector Competence
Source: Int J Mol Sci. 2023 Feb 21;24(5):4257. doi: 10.3390/ijms24054257 (PMC10002152; doi:10.3390/ijms24054257)
Supplement: Supplementary file 1 [file ijms-24-04257-s001.zip]

Archive with 4 entries (4 files):
- Figure S1-S4.pdf
- Table S1ú║ Primer sequences of selected mRNA transcripts and the reference gene.pdf
- Table S2ú║ siRNA sequences of CYP304a1 and GFP.pdf
- Table S3ú║The sample size of siRNA microinjection, ZIKV infection and ZIKV detection.pdf
